# Supplementary material for: Effects of Bicarbonate Ions in Tea Brewing Water on Sensory Properties and Substances of Different Teas
Source: Foods. 2026 Jun 2;15(11):1958. doi: 10.3390/foods15111958 (PMC13256915; doi:10.3390/foods15111958)
Supplement: Supplementary file 1 [file foods-15-01958-s001.zip]

Archive with 1 entries (1 files):
- foods-4039940-supplementary.pdf
